# Supplementary material for: Conjugation of Aminoadamantane and γ-Carboline Pharmacophores Gives Rise to Unexpected Properties of Multifunctional Ligands
Source: Molecules. 2021 Sep 11;26(18):5527. doi: 10.3390/molecules26185527 (PMC8471380; doi:10.3390/molecules26185527)
Supplement: Supplementary file 1 [file molecules-26-05527-s001.zip]

Archive with 1 entries (1 files):
- molecules-1347708-supplementary.pdf
